# Supplementary material for: Metabolomics Based on 1H-NMR Reveal the Regulatory Mechanisms of Dietary Methionine Restriction on Splenic Metabolic Dysfunction in Obese Mice
Source: Foods. 2021 Oct 14;10(10):2439. doi: 10.3390/foods10102439 (PMC8535630; doi:10.3390/foods10102439)
Supplement: Supplementary file 1 [file foods-10-02439-s001.zip]

Archive with 1 entries (1 files):
- foods-1397297-supplementary.pdf
